# Supplementary material for: Statistical Evidence for a Helical Nascent Chain
Source: Biomolecules. 2021 Feb 26;11(3):357. doi: 10.3390/biom11030357 (PMC7996779; doi:10.3390/biom11030357)
Supplement: Supplementary file 1 [file biomolecules-11-00357-s001.zip]

Archive with 3 entries (3 files):
- Suppl-information-Figures-1-11.pdf
- list-of-13413-proteins.dat
- list-of-444520-proteins.dat
