# Supplementary material for: Statistical Evidence for a Helical Nascent Chain
Source: Biomolecules. 2021 Feb 26;11(3):357. doi: 10.3390/biom11030357 (PMC7996779; doi:10.3390/biom11030357)
Supplement: Supplementary file 1 [file biomolecules-11-00357-s001.zip › list-of-13413-proteins.dat]

1A2X	B
1A92	B
1AEP	A
1AH7	A
1AIS	B
1ALU	A
1AVO	E
1AVO	H
1AX8	A
1B0B	A
1B35	D
1B3U	A
1BEA	A
1BGF	A
1BH9	A
1BH9	B
1BKR	A
1BL0	A
1C94	A
1CI4	A
1CNT	3
1COL	B
1CXZ	B
1CY5	A
1D2T	A
1D2Z	D
1D9C	B
1DJ7	A
1DJ8	D
1DOV	A
1DOW	B
1DPJ	B
1DVK	B
1EF1	C
1ELK	B
1ET1	B
1EVS	A
1EZ3	B
1EZJ	A
1F45	B
1F5Q	B
1FC3	B
1FKM	A
1FPO	B
1FQJ	C
1G2Y	C
1GAK	A
1GK6	A
1GS9	A
1GU9	F
1H21	B
1H2K	S
1H6G	A
1H6K	C
1H97	B
1H99	A
1HEK	A
1HFE	T
1HLV	A
1HO8	A
1HQ1	A
1HUW	A
1HX8	A
1HXI	A
1HZ4	A
1I1R	B
1I2T	A
1I4D	A
1I7W	D
1IAP	A
1IK9	C
1IQ5	B
1IT2	B
1ITH	B
1IXV	A
1IZM	A
1J2J	B
1J34	C
1J77	A
1JAD	B
1JB0	M
1JB0	J
1JB0	X
1JB0	K
1JB0	I
1JCD	A
1JDH	B
1JF3	A
1JFI	A
1JI7	C
1JOG	D
1K1F	F
1K78	I
1K8K	G
1KF6	C
1KF6	P
1KLX	A
1KU3	A
1KXP	D
1KXU	A
1L2P	A
1L3P	A
1L9L	A
1LRV	A
1LTS	C
1LWB	A
1M1E	B
1M1Q	A
1M45	B
1M46	B
1M56	D
1M5I	A
1M70	D
1MIJ	A
1MN8	C
1MQS	B
1MTY	C
1MUN	A
1MXE	F
1MZ9	E
1N1C	B
1N1F	A
1N6J	G
1N7S	C
1N81	A
1N8V	B
1NG6	A
1NGM	F
1NH2	B
1NKD	A
1NKP	A
1NKZ	E
1NKZ	F
1NXH	A
1NZN	A
1O06	A
1O5H	B
1OAI	A
1OC0	B
1OHU	B
1OJH	H
1OKC	A
1OKS	A
1ORN	A
1ORS	C
1OTK	A
1OV9	B
1OW4	B
1OYZ	A
1P2X	A
1P3Q	Q
1P9I	A
1PAQ	A
1PBW	B
1PBY	C
1PD3	A
1PL5	A
1PSR	B
1PU6	B
1Q08	A
1Q1F	A
1Q2H	C
1Q5Z	A
1Q8C	A
1Q8D	A
1QAZ	A
1QGR	B
1QKR	A
1QQE	A
1QQF	A
1QQP	4
1QSA	A
1QUU	A
1QZ7	B
1R0D	H
1R71	A
1R8I	A
1RCW	B
1RDT	E
1RFY	B
1RKT	B
1RP3	F
1RPQ	W
1RR7	A
1RT8	A
1RTW	B
1S0P	B
1S2X	A
1S3S	I
1S6C	B
1S7Z	A
1S9U	A
1SDI	A
1SED	C
1SGM	A
1SKV	C
1SVF	A
1SVF	B
1SZH	B
1T01	B
1T08	A
1T0F	C
1T33	B
1T6F	A
1T6O	B
1T6U	E
1T73	B
1T7F	B
1T8K	A
1TAF	B
1TAF	A
1TBF	A
1TC3	C
1TII	C
1TJL	A
1TQG	A
1TU3	I
1TU9	A
1TWF	J
1TY4	D
1U84	A
1U9L	B
1UFI	D
1UI5	A
1UIX	A
1UJ8	A
1UJW	B
1UPK	A
1UPT	F
1URQ	A
1UTG	A
1UUJ	C
1UW4	D
1UX5	A
1UZ3	B
1V18	B
1V2Z	A
1V74	B
1V9D	B
1V9M	A
1VI0	A
1VJX	A
1VKE	E
1VMG	A
1VP7	E
1VQO	2
1VQR	C
1VZJ	F
1VZM	C
1W33	B
1W53	A
1W6S	D
1W98	B
1WA5	C
1WER	A
1WOL	A
1WPB	K
1WQ6	A
1WRD	A
1WT6	D
1WWM	A
1WWP	B
1WY3	A
1WY6	A
1WZD	B
1X2I	B
1X3K	A
1X79	A
1X91	A
1XAW	A
1XL3	D
1XNF	A
1XOK	C
1XOU	A
1XOU	B
1XQO	A
1XQR	B
1XSV	B
1XWJ	B
1Y4M	A
1Y66	A
1Y6X	A
1Y9I	D
1YAR	R
1YBK	B
1YDI	B
1YFN	H
1YHN	B
1YKH	A
1YKH	B
1YLM	A
1YOD	A
1YOZ	B
1YVW	D
1Z0P	A
1Z0X	B
1Z21	A
1Z3E	B
1Z3X	A
1Z67	A
1Z6O	B
1Z72	B
1Z8U	C
1ZA0	A
1ZAV	W
1ZK8	B
1ZKE	C
1ZOQ	D
1ZP2	A
1ZS3	K
1ZTD	B
1ZV1	B
1ZVA	A
1ZVZ	B
1ZWW	A
1ZX3	A
2A0B	A
2A1J	A
2A26	A
2A2F	X
2A2M	A
2A40	C
2A9I	A
2A9U	A
2AKF	C
2AO6	B
2AP3	A
2APL	A
2AU5	A
2AWI	B
2AZ0	A
2AZJ	B
2B1E	A
2B1Y	A
2B3G	B
2B8I	A
2B9C	A
2BA2	C
2BBR	A
2BCX	B
2BEC	B
2BK9	A
2BKM	B
2BL0	A
2BL2	B
2BL8	C
2BNL	E
2BS2	C
2BZW	B
2C1M	B
2C2U	A
2C5K	P
2C7N	I
2CA5	A
2CB8	A
2CFQ	A
2CG5	B
2CH7	A
2CHP	D
2CJ4	A
2CJJ	A
2CLB	C
2CLY	D
2CLY	C
2CWQ	B
2CWY	A
2CZS	B
2D10	E
2D1L	B
2D2S	A
2D3D	A
2D3G	P
2D68	B
2D6Y	A
2D7C	D
2D8D	B
2DB0	A
2DB7	A
2DG7	A
2DG8	A
2DOH	C
2DOQ	D
2DPR	B
2DWK	A
2DYO	B
2E1F	A
2E2A	B
2E2E	A
2E9X	E
2EFE	C
2EFK	A
2EH3	A
2EHW	C
2END	A
2EQ7	C
2ERL	A
2ES4	E
2ES9	A
2ETB	A
2ETD	A
2ETS	A
2EUC	A
2F07	B
2F2B	A
2F2C	A
2F31	B
2F3Y	B
2F4M	B
2F60	K
2F6M	D
2F6M	A
2FBQ	A
2FCW	A
2FD5	A
2FEF	B
2FM9	A
2FOT	C
2FP1	A
2FQ3	A
2FQ4	A
2FU2	A
2FUL	B
2FUP	A
2FYU	K
2FZF	A
2FZT	B
2G3V	B
2G7G	A
2G7L	A
2G7O	A
2G7S	A
2GBB	C
2GBO	A
2GC7	H
2GD5	A
2GDM	A
2GEN	A
2GF4	B
2GMY	F
2GOM	A
2GPO	C
2GRR	B
2GSC	B
2GSV	A
2GUH	B
2GUZ	K
2GV5	C
2GWW	B
2GYQ	B
2H5N	B
2H7O	A
2H88	Q
2H88	C
2H8N	C
2HIN	B
2HJM	A
2HKU	A
2HKV	A
2HQT	D
2HR2	B
2HSB	A
2HUJ	A
2HWN	F
2HXI	B
2HYJ	A
2HZS	I
2I10	A
2I15	B
2I2O	B
2I39	B
2I53	A
2I5U	A
2I6H	A
2I9C	A
2IAZ	D
2IB0	B
2IBD	B
2IC6	A
2ICW	G
2ID6	A
2IDO	D
2IFU	B
2IGP	A
2II2	A
2ILK	A
2ILR	A
2IP6	A
2IU5	B
2IV8	P
2IZX	B
2J5Y	A
2J7A	C
2J8K	A
2J9W	A
2JBY	A
2JDI	I
2JEK	A
2JJ7	A
2JLN	A
2MHR	A
2NL9	A
2NN4	A
2NNU	B
2NO2	A
2NOG	A
2NP5	D
2NPS	C
2NQ2	A
2NR5	H
2NSA	A
2NSZ	A
2NW8	A
2NX4	B
2NZ7	A
2O1K	B
2O4A	A
2O4T	A
2O6K	B
2O70	D
2O71	A
2O7A	A
2O7G	A
2O7T	A
2O8P	A
2O8S	B
2ODV	A
2OEB	A
2OEE	A
2OER	A
2OEX	B
2OF3	A
2OFY	B
2OGI	B
2OH3	A
2OKR	F
2OKU	B
2OLT	B
2OM2	B
2OND	B
2OOA	B
2OOC	A
2OTA	B
2OU3	A
2OU6	A
2OVJ	A
2OXL	A
2OXO	A
2OYO	B
2OYY	D
2OZN	B
2P0B	A
2P0N	A
2P0T	A
2P22	C
2P58	B
2P58	C
2P58	A
2P61	A
2P63	C
2P64	A
2P6V	A
2P8Q	B
2P9X	A
2PBD	V
2PFT	A
2PIH	A
2PLX	B
2PQ7	A
2PQR	D
2PS5	B
2PV4	A
2PYB	C
2PYQ	D
2Q00	B
2Q0O	C
2Q0T	A
2Q12	A
2Q24	B
2Q2F	A
2Q3T	A
2Q4X	B
2Q6Q	B
2Q7F	A
2Q8V	B
2Q97	T
2Q9R	A
2QDJ	A
2QDQ	A
2QEU	C
2QEV	A
2QFA	B
2QFA	C
2QHB	A
2QHO	H
2QIB	A
2QIH	B
2QJZ	B
2QK1	A
2QKO	B
2QNL	A
2QQY	A
2QSB	A
2QTQ	C
2QTV	D
2QUP	A
2QZC	A
2R1J	R
2R25	A
2R28	C
2R5S	A
2R5U	A
2R6A	C
2R9I	A
2RAE	A
2RAS	B
2RBD	B
2RCC	A
2RDC	B
2RG8	A
2RHF	A
2RJI	B
2RKK	B
2RKL	C
2RKN	A
2RLD	C
2SPC	B
2UUZ	B
2UWJ	E
2UX1	I
2UY1	A
2V0O	B
2V0P	B
2V0X	B
2V52	M
2V57	D
2V66	D
2V75	A
2V7Q	J
2VE8	F
2VGL	B
2VH3	A
2VKJ	B
2VQ2	A
2VQG	H
2VS0	B
2VVW	A
2VVY	D
2VWA	B
2VXG	B
2VY1	A
2VZC	A
2VZG	A
2VZI	A
2W0G	A
2W2U	B
2W31	A
2W50	A
2W6A	A
2W72	D
2W83	D
2W9Y	A
2WAX	D
2WDQ	H
2WDQ	C
2WFU	B
2WGM	T
2WH6	A
2WL8	B
2WPV	F
2WSW	A
2WTG	A
2WVI	A
2WX3	A
2WY4	A
2WY8	Q
2WZK	A
2X3M	A
2XCB	B
2XCJ	B
2XDJ	C
2XES	A
2XEV	B
2XF7	B
2XKI	A
2XOL	B
2XOV	A
2XPI	A
2XPP	B
2XPP	A
2XPW	A
2XS1	B
2XSD	C
2XSE	A
2XTC	A
2XU6	B
2XUS	A
2XUV	C
2XWU	B
2XZ2	A
2XZE	R
2XZE	B
2Y6X	A
2Y9U	A
2YAL	B
2YBF	B
2YEV	F
2YF2	B
2YF4	C
2YFA	A
2YG9	B
2YGG	A
2YGU	E
2YHC	A
2YKT	A
2YKZ	A
2YMK	A
2YNQ	C
2YVE	B
2YVI	A
2Z3X	C
2Z5H	T
2ZCA	A
2ZCM	A
2ZCX	A
2ZHJ	A
2ZKO	A
2ZRR	A
2ZS0	C
2ZSI	B
2ZXE	G
3A02	A
3A1G	B
3A1G	A
3A1Y	F
3ABH	A
3ACX	A
3AG7	A
3AJF	D
3AJI	B
3AJW	A
3AK8	E
3ALR	C
3ANP	B
3AQB	A
3AQE	D
3AQT	A
3AU4	B
3AX2	C
3AXJ	A
3AY5	A
3AZD	A
3B0F	B
3B4Q	B
3B5O	A
3B71	E
3B7H	A
3B81	A
3B9W	A
3BAS	A
3BBP	D
3BBZ	B
3BC1	F
3BD1	B
3BEY	E
3BG2	A
3BGE	A
3BHP	C
3BHQ	B
3BHW	A
3BJD	C
3BKH	A
3BPJ	B
3BQP	B
3BQZ	B
3BRJ	B
3BRU	B
3BRV	C
3BS7	B
3BT5	A
3BTP	B
3BUA	H
3BVF	F
3BYA	B
3C1Q	B
3C2B	B
3C2G	A
3C4R	D
3C57	A
3C8G	A
3CCY	A
3CDL	A
3CEC	A
3CHH	A
3CHJ	A
3CI9	A
3CJD	B
3CJH	J
3CJH	C
3CKD	B
3COL	B
3CQC	B
3CQC	A
3CQX	D
3CR3	A
3CRA	A
3CRJ	D
3CS5	A
3CSX	B
3CT5	A
3CTV	A
3CTW	B
3CWR	B
3CX5	F
3CX5	T
3CX5	G
3CXN	B
3D0W	B
3D19	A
3D1B	C
3D24	B
3D31	C
3D3B	A
3D3M	B
3D7I	B
3D8L	B
3D9N	A
3DAC	B
3DBY	Q
3DCF	B
3DD7	A
3DD7	D
3DDE	B
3DEW	A
3DFG	A
3DFX	A
3DI2	C
3DLQ	I
3DPJ	A
3DS4	B
3DSS	A
3DVE	B
3DXR	A
3DXR	B
3DYJ	A
3E0S	B
3E0Z	D
3E1I	A
3E1R	B
3E3V	A
3E4B	D
3E7K	D
3E7Q	B
3EBB	D
3ECH	C
3EDV	B
3EFD	K
3EFG	A
3EFZ	B
3ERM	E
3ESK	A
3ESL	B
3ETZ	A
3EUS	A
3EVY	A
3EWT	E
3EZ0	D
3EZI	B
3F0C	A
3F1I	H
3F2E	A
3F4M	A
3F5C	C
3F5H	B
3FAV	B
3FAY	A
3FBI	C
3FBI	D
3FBL	A
3FCN	A
3FFL	D
3FGA	D
3FGH	A
3FH3	A
3FMY	A
3FP3	A
3FRQ	B
3FWB	B
3FX7	B
3FXD	B
3FXH	A
3FYM	A
3FYR	B
3G21	A
3G36	C
3G46	A
3G67	A
3G7R	B
3GAE	A
3GE3	B
3GGY	A
3GI7	A
3GIA	A
3GN4	E
3GNA	A
3GQX	A
3GW4	B
3GWL	B
3GWN	A
3GXV	B
3GZI	A
3H36	A
3H4C	A
3H6P	A
3H6P	C
3H87	C
3H8A	E
3H8K	B
3H9P	C
3HC1	A
3HE0	A
3HE4	H
3HE5	B
3HFE	B
3HFH	B
3HIM	B
3HL1	A
3HLS	D
3HLX	D
3HPW	C
3HR0	B
3HRO	A
3HTK	B
3HTK	A
3HTU	D
3HUG	F
3I00	A
3I5Q	B
3I7A	A
3I9W	A
3I9Y	A
3ICI	C
3IDW	A
3IEE	A
3IEG	B
3IIS	M
3IM3	A
3IQT	A
3IQU	A
3ISM	C
3ITF	B
3IU6	A
3IUO	B
3IV1	D
3IVP	D
3IWF	B
3JQH	A
3JRT	A
3JRV	A
3JSJ	C
3JUI	A
3K29	A
3K3F	A
3K6G	C
3K6G	D
3K6T	C
3K9I	A
3KAE	C
3KB9	A
3KCU	E
3KDW	A
3KEA	B
3KKC	D
3KMI	A
3KOR	A
3KPE	A
3KRA	C
3KYJ	A
3KZ3	B
3L1N	A
3L32	A
3L39	A
3L4F	C
3L4Q	D
3L9K	X
3LAY	D
3LB2	B
3LBX	A
3LBX	B
3LDC	A
3LET	B
3LGE	F
3LHQ	B
3LJB	B
3LJX	A
3LOF	C
3LSJ	A
3LT7	F
3LVY	D
3LWJ	A
3LYS	F
3M03	A
3M0A	C
3M1T	A
3M4W	G
3M50	P
3M66	A
3M6J	D
3M73	A
3M8J	A
3M91	A
3M91	B
3MA5	B
3MAB	B
3MAY	H
3MI9	C
3MK4	B
3MKO	A
3MKQ	F
3MKR	A
3MKZ	B
3MN2	A
3MN5	S
3MP7	B
3MSX	B
3MTU	F
3MV2	F
3MVA	O
3MVC	A
3MVP	A
3MVU	A
3MXZ	A
3MZO	A
3N0U	C
3N1E	A
3N3U	A
3NAU	B
3NCE	A
3NDQ	A
3NI0	B
3NI7	A
3NKE	C
3NKZ	A
3NL9	A
3NO6	A
3NOW	A
3NPH	B
3NPI	B
3NRG	B
3NRW	A
3NS4	A
3NUF	A
3NZL	A
3O0G	E
3O10	C
3O2R	A
3O2T	A
3O48	A
3O60	B
3OAO	A
3OEO	C
3OG6	A
3OGH	A
3OGI	C
3OGI	B
3OGN	A
3OIO	A
3OIQ	B
3OKQ	A
3OL3	B
3OMD	A
3OMY	A
3ON2	D
3ONJ	A
3ONT	A
3OOU	A
3OP9	A
3OPC	B
3OV9	A
3OWT	C
3PAS	B
3PBP	L
3PCV	A
3PDY	B
3PF0	A
3PF6	B
3PIV	A
3PIW	A
3PLT	A
3PMC	B
3PP4	P
3PP5	A
3PPB	B
3PVV	A
3PYW	A
3Q20	B
3Q4A	B
3Q4O	A
3QBM	B
3QBR	A
3QC1	A
3QC7	A
3QF2	A
3QF7	D
3QFL	A
3QH9	A
3QHB	B
3QKS	C
3QML	D
3QQA	A
3QTM	A
3QV1	I
3QWE	A
3QWG	B
3QWL	A
3QYE	B
3QZX	A
3R2C	A
3R2P	A
3R84	V
3R84	C
3R85	F
3R9I	E
3RET	A
3RF3	B
3RF3	D
3RFI	A
3RH2	A
3RJV	A
3RKO	D
3RKO	E
3RKO	K
3RKO	F
3RMR	B
3RO3	A
3RO3	B
3RQ9	B
3RRW	B
3RT3	C
3RX6	A
3RZN	A
3S0A	A
3S1B	A
3S5R	A
3S63	B
3S64	A
3S6P	E
3S84	B
3S8G	C
3S9D	C
3SHG	B
3SI5	X
3SJA	D
3SJH	B
3SJM	B
3SJR	D
3SL9	F
3SP7	A
3SUI	B
3SWH	B
3SWY	A
3SXM	B
3T0Y	D
3T33	A
3T47	B
3T4R	A
3T6A	A
3T92	A
3T9O	B
3TAC	B
3TBI	A
3TDS	E
3TEQ	C
3THF	B
3THG	A
3TJ1	A
3TJ5	B
3TJ6	B
3TJY	A
3TJZ	E
3TL4	X
3TL8	K
3TS9	A
3TSI	B
3TT9	A
3TUI	A
3TUL	A
3TX3	A
3TXS	D
3TZ1	B
3U0C	B
3U0R	A
3U1C	B
3U4T	A
3U52	D
3U5V	A
3U64	A
3U66	A
3U8V	B
3U9J	A
3UC7	E
3UFE	A
3UIT	A
3UMH	A
3UNO	P
3UO2	B
3UOI	U
3URZ	B
3UT4	B
3UUL	A
3UV5	A
3V1A	A
3V1V	A
3V53	B
3V6G	A
3V6I	B
3V71	A
3V93	D
3VA9	A
3VEJ	B
3VEP	G
3VFZ	A
3VJ9	A
3VJF	A
3VLD	A
3VN0	C
3VOP	B
3VP5	A
3VP9	A
3VRD	A
3VTX	A
3VUQ	C
3VUX	G
3VVI	E
3VVY	D
3VW4	A
3VZA	F
3W19	D
3W4T	A
3W6B	B
3W6V	A
3W7Y	A
3W8I	B
3WDC	A
3WE9	A
3WFD	B
3WH1	A
3WHJ	A
3WI3	B
3WMI	A
3WMI	B
3WN7	M
3WOZ	B
3WUR	A
3WWQ	L
3WWT	B
3WXX	B
3X38	B
3ZE3	B
3ZHE	B
3ZHI	A
3ZIL	A
3ZN3	A
3ZOJ	A
3ZPJ	A
3ZR8	X
3ZRG	A
3ZRJ	X
3ZRX	B
3ZS9	D
3ZSU	A
3ZTA	A
4A1G	H
4A1S	E
4A56	A
4A5U	B
4A69	C
4ABX	C
4ACI	B
4ACL	A
4ADZ	A
4AFJ	Y
4AFL	E
4AKK	A
4AL0	A
4APO	B
4AQR	D
4ATG	A
4ATM	A
4AXG	C
4AYA	B
4B1Y	M
4B21	A
4B2F	A
4B4S	A
4B4Y	A
4B6X	B
4B89	A
4BEM	J
4BH6	M
4BHV	D
4BJA	A
4BJM	D
4BJS	B
4BJT	B
4BK0	B
4BPF	A
4BRW	B
4BSX	B
4BSZ	B
4BWQ	B
4BWR	A
4BX9	C
4C0O	B
4C1A	D
4C2V	D
4C7N	A
4C9B	B
4CAD	C
4CC9	B
4CEK	A
4CEM	A
4CFQ	Q
4CGR	A
4CIH	C
4CII	A
4CLQ	B
4CO6	C
4CO6	F
4CPC	G
4CRU	B
4CRU	A
4CVD	A
4CVO	A
4CVR	A
4CXF	B
4D0O	A
4D2H	C
4D5T	F
4DHX	A
4DJC	B
4DJN	B
4DND	A
4DOX	B
4DRI	B
4DS7	F
4DVE	C
4DVG	B
4DWL	B
4DYL	A
4E17	B
4E40	A
4E6S	A
4EHQ	G
4EHS	B
4EIC	A
4EIJ	A
4EMN	B
4ENE	A
4EOJ	B
4EQQ	A
4ERR	A
4ETR	A
4EVF	A
4F2L	A
4F3F	C
4F52	F
4F7G	B
4FBS	A
4FC9	B
4FDD	A
4FDD	B
4FFB	C
4FH0	A
4FHR	B
4FLA	B
4FLB	A
4FM3	B
4FP4	A
4FQG	B
4FQN	D
4FTB	E
4FXW	B
4FZ4	A
4FZP	A
4FZS	A
4G3O	A
4G78	A
4G7V	S
4G92	A
4G9Q	A
4GA2	A
4GDO	E
4GEH	A
4GEQ	F
4GJR	A
4GMO	A
4GMQ	A
4GOF	A
4GQM	A
4GYO	A
4GYT	A
4GYV	E
4GZC	A
4H22	B
4H2W	D
4H62	V
4H62	K
4H6H	B
4H79	A
4H7Y	C
4HD1	A
4HDD	A
4HEO	A
4HFK	D
4HFV	A
4HFX	C
4HHX	A
4HI8	A
4HKG	A
4HKU	A
4HL4	A
4HR1	B
4HS2	A
4HTE	A
4HTM	A
4HTP	B
4HUQ	T
4HWC	A
4I0X	J
4I0X	C
4I17	A
4I1L	A
4I3M	A
4I6M	C
4I6R	A
4I9O	A
4IC9	A
4ICG	D
4IEJ	A
4IGA	B
4IL6	J
4IL6	T
4IL6	Z
4INW	A
4IRV	D
4IRV	G
4IUL	B
4IWB	B
4IZ7	B
4J05	B
4J1V	A
4J32	B
4J42	B
4J4A	H
4J7O	A
4J8C	A
4J8S	A
4JCY	B
4JD9	C
4JDX	E
4JHK	C
4JMR	G
4JMU	A
4JO6	Y
4JO7	A
4JPN	B
4JQU	B
4JYK	B
4JZP	B
4K0D	B
4K12	B
4K51	B
4K6J	B
4K70	B
4K7B	A
4K84	B
4KE2	A
4KF8	A
4KJM	B
4KK0	E
4KMC	A
4KNH	B
4KP3	D
4KT6	B
4KWA	A
4KWD	C
4L0R	B
4L1J	B
4L2W	A
4L3U	A
4L5E	A
4L7M	B
4L8I	A
4L9P	A
4L9U	B
4LCT	C
4LH9	A
4LKU	D
4LLE	B
4LQK	B
4LQX	B
4LTB	A
4LUN	U
4LUP	C
4LVP	A
4LWS	B
4LWS	A
4LZX	B
4M1H	B
4M3L	D
4M3O	B
4M70	Q
4M70	J
4MAX	C
4MC3	A
4ME2	A
4ME9	A
4MFU	A
4MH6	A
4MHL	A
4MI8	B
4MK6	A
4MT8	A
4MU6	A
4MUD	D
4MYZ	B
4N0K	B
4N2X	G
4N3X	C
4N3Y	C
4N5X	A
4N7V	C
4N7W	A
4N7Z	B
4NAW	K
4NBO	A
4NC7	B
4NEO	A
4NL9	A
4NM3	B
4NN1	A
4NN5	A
4NOO	B
4NPD	A
4NQ0	A
4NQF	A
4NQI	C
4NQJ	A
4NQW	B
4NQW	A
4NRH	D
4NT1	C
4NUT	B
4NUU	C
4NUU	A
4O6K	C
4O6Y	B
4O8W	D
4O9B	B
4O9L	A
4OD8	C
4OE9	A
4OFA	A
4OGQ	E
4OGQ	H
4OGQ	F
4OGQ	G
4OH8	B
4OKV	F
4OKZ	B
4OM3	D
4OMG	B
4ONR	A
4OOG	B
4OUN	A
4OWF	A
4OWT	A
4OX0	A
4OYD	B
4P17	B
4P1N	A
4P1N	C
4P29	A
4P3A	B
4P3F	A
4P40	A
4PAS	A
4PBZ	B
4PD6	A
4PGR	A
4PJW	B
4PQZ	A
4PT1	B
4PVZ	C
4PXU	B
4PZ1	A
4Q0X	E
4Q25	B
4Q2S	A
4Q5G	A
4QDN	A
4QIC	D
4QKW	C
4QLB	F
4QMF	C
4QMH	A
4QN8	C
4QND	A
4QOZ	C
4QXB	B
4R0G	D
4R3Q	A
4R4M	B
4R7S	A
4RAJ	A
4RDQ	D
4RFX	E
4RGD	A
4RHW	E
4RIQ	O
4RKH	C
4RKU	N
4ROC	A
4RS7	D
4RT4	E
4RVQ	A
4RWU	A
4RXI	A
4RXX	A
4RYO	A
4S1B	A
4TQ3	A
4TTL	A
4TWK	A
4TX5	B
4TXR	C
4TXR	B
4TXR	A
4U04	A
4U12	A
4U1E	B
4U5A	B
4U5H	E
4U6U	C
4U7I	A
4U9N	A
4UB8	T
4UB8	E
4UB8	J
4UB8	R
4UC1	C
4UDE	A
4UDS	A
4UE8	B
4UE9	B
4UEC	B
4UEL	C
4UF1	A
4UIQ	A
4UN2	B
4UOB	A
4UOS	A
4UPU	B
4UVJ	A
4UWX	A
4UWX	D
4UY3	A
4UZY	A
4UZZ	A
4UZZ	B
4V1G	A
4V2O	A
4V3I	A
4W4K	C
4W4K	B
4W8P	A
4W8P	B
4WD8	C
4WFC	D
4WFC	E
4WFD	F
4WHE	A
4WID	A
4WJ1	A
4WOL	C
4WPE	A
4WT3	A
4WWF	A
4WX0	A
4WY4	B
4WY4	A
4WY4	C
4WY4	D
4WYH	A
4WZR	B
4WZX	E
4WZX	A
4X01	G
4X3X	A
4X5M	C
4X82	B
4X86	A
4X86	B
4X8K	B
4XAI	P
4XCP	A
4XEF	E
4XEK	A
4XK8	J
4XK8	H
4XKH	H
4XLY	A
4XNG	D
4XNH	A
4XPX	A
4XRM	B
4XST	F
4XTR	G
4XUW	B
4XWJ	A
4XXI	B
4XXX	A
4XYP	A
4Y0B	B
4Y5J	A
4Y60	C
4Y6W	A
4Y7S	A
4Y99	B
4YC7	B
4YF1	A
4YH8	B
4YL6	B
4YMR	B
4YMU	C
4YNH	B
4YPC	A
4YTD	A
4YTO	B
4YTW	C
4YV4	H
4YV9	C
4YVO	A
4YVQ	A
4YXP	A
4YY2	A
4YZ6	B
4YZE	C
4Z39	B
4Z6Y	C
4Z80	C
4Z8E	C
4Z8L	F
4Z8T	B
4Z9H	A
4ZA6	B
4ZBW	A
4ZC3	A
4ZDS	A
4ZDT	D
4ZDW	C
4ZEY	A
4ZF7	A
4ZGM	B
4ZHB	A
4ZI3	C
4ZIE	A
4ZMI	A
4ZMK	A
4ZOX	B
4ZP0	A
4ZP3	P
4ZQA	A
4ZRK	E
4ZRL	B
4ZV0	B
4ZV5	B
4ZVC	A
4ZW9	A
4ZWQ	G
5A0J	A
5A1Q	B
5ABS	A
5ABV	B
5ABX	B
5AFP	D
5AFY	L
5AIZ	A
5AJJ	A
5AJS	C
5AL6	A
5AN3	B
5AN5	J
5AN6	C
5ANR	C
5AQC	A
5AQM	B
5AWW	G
5AWW	E
5AYN	A
5B00	B
5B1A	M
5B1A	Y
5B1A	E
5B1A	I
5B1A	P
5B1A	G
5B1A	J
5B1A	K
5B1A	U
5B3D	B
5B52	B
5B5I	A
5B66	T
5B66	E
5B66	K
5B66	M
5B66	H
5B66	I
5B66	J
5B66	X
5B66	Z
5B66	F
5B66	Y
5B6Q	A
5BPZ	A
5BS1	A
5BZ3	A
5C05	B
5C4Y	B
5C5E	G
5C6H	P
5C6P	A
5C8G	B
5CE7	A
5CEC	B
5CEG	C
5CHL	A
5CL8	A
5COW	A
5CQS	C
5CRV	C
5CS0	A
5CSN	C
5CVA	E
5CWG	A
5CWH	A
5CWI	A
5CWQ	A
5CWT	B
5CX2	A
5CYZ	C
5CZG	A
5D18	A
5D1R	A
5D23	A
5D50	F
5D50	B
5D5Y	B
5D66	A
5DA9	C
5DH9	D
5DI9	D
5DJE	B
5DOL	B
5DOM	A
5DPO	A
5DSE	C
5DWY	C
5DYR	A
5DZ2	B
5E3E	E
5E57	A
5E5Y	C
5E6G	A
5E8J	D
5ED7	A
5ED9	B
5EDL	A
5EE5	A
5EFM	A
5EH6	A
5EIK	A
5EMX	B
5EN7	H
5EN8	B
5EQZ	A
5ET1	B
5ET1	C
5ET3	A
5EU0	B
5EXH	C
5EYB	A
5F0J	A
5F22	A
5F5O	D
5F5S	B
5F5U	I
5F74	B
5FCG	C
5FCM	B
5FCN	B
5FD9	A
5FFD	A
5FG0	A
5FGL	A
5FH7	A
5FIR	H
5FJD	C
5FKP	C
5FMU	C
5FNP	B
5FRP	B
5FV8	A
5FVD	D
5FVK	D
5FVK	A
5FVL	C
5FZS	A
5FZT	B
5G1X	B
5GNA	B
5GNC	A
5GNF	B
5GOX	B
5GRQ	A
5GRQ	C
5GTU	B
5GW9	C
5GZY	A
5H07	C
5H11	A
5H1N	B
5H1X	B
5H28	A
5H2F	I
5H2F	X
5H2F	F
5H2F	E
5H2F	T
5H6I	B
5H6Q	B
5H6X	B
5H72	F
5HAW	B
5HAZ	A
5HB3	B
5HDT	A
5HHE	D
5HJF	B
5HJQ	A
5HJS	C
5HLO	B
5HUB	A
5HY7	C
5HYA	A
5I0Q	A
5I1U	B
5I20	D
5I4Q	B
5I55	A
5I5B	A
5I5N	B
5I6R	A
5I9E	E
5IBW	C
5IG6	A
5IHF	B
5II8	A
5IJ7	T
5IJJ	A
5IP0	G
5IRC	B
5IT3	B
5IZA	A
5IZS	D
5IZT	A
5IZW	B
5J03	A
5J0L	B
5J1G	B
5J1H	A
5J2L	A
5J2Y	B
5J4I	A
5J4O	A
5J5L	A
5J5V	F
5J8Y	D
5J9I	G
5J9T	H
5J9T	J
5J9T	G
5JDK	A
5JEL	B
5JEQ	A
5JFF	D
5JGE	E
5JGE	C
5JJA	B
[truncated: 11,413 more rows]
