# Supplementary material for: Statistical Evidence for a Helical Nascent Chain
Source: Biomolecules. 2021 Feb 26;11(3):357. doi: 10.3390/biom11030357 (PMC7996779; doi:10.3390/biom11030357)
Supplement: Supplementary file 1 [file biomolecules-11-00357-s001.zip › list-of-444520-proteins.dat]

101M	A
102L	A
102M	A
103L	A
103M	A
104L	B
104L	A
104M	A
105M	A
106M	A
107L	A
107M	A
108L	A
108M	A
109L	A
109M	A
10GS	A
10GS	B
10MH	A
110L	A
110M	A
111L	A
111M	A
112L	A
112M	A
113L	A
114L	A
115L	A
117E	B
117E	A
118L	A
119L	A
11AS	B
11AS	A
11BA	A
11BA	B
11BG	B
11BG	A
11GS	A
11GS	B
120L	A
121P	A
122L	A
123L	A
125L	A
126L	A
127L	A
128L	A
129L	A
12AS	B
12AS	A
12CA	A
12E8	M
12E8	H
12E8	P
12E8	L
12GS	B
12GS	A
130L	A
131L	A
132L	A
133L	A
134L	A
135L	A
137L	B
137L	A
138L	A
139L	A
13GS	B
13GS	A
13PK	A
13PK	D
13PK	B
13PK	C
140L	A
141L	A
142L	A
143L	A
144L	A
145L	A
146L	A
147L	A
148L	E
149L	A
14GS	A
14GS	B
150L	C
150L	B
150L	A
150L	D
151L	A
152L	A
153L	A
154L	A
155C	A
155L	A
156L	A
157L	A
158L	A
159L	A
15C8	L
15C8	H
160L	A
161L	A
162L	A
163L	A
164L	A
165L	A
166L	A
167L	B
167L	A
168L	A
168L	E
168L	B
168L	D
168L	C
169L	C
169L	A
169L	D
169L	B
169L	E
16GS	A
16GS	B
16PK	A
16VP	A
170L	A
171L	A
172L	A
173D	C
173D	D
173L	A
174L	B
174L	A
175L	B
175L	A
176L	A
176L	B
177L	A
178L	A
179L	A
17GS	A
17GS	B
180L	B
180L	A
181L	A
182L	A
183L	A
184L	A
185D	A
185L	A
186L	A
187L	A
188L	A
189L	A
18GS	B
18GS	A
190L	A
1914	A
191L	A
192L	A
193L	A
194L	A
195L	A
196L	A
197L	A
198L	A
199L	A
19GS	A
19GS	B
19HC	A
19HC	B
1A00	A
1A00	C
1A00	B
1A00	D
1A01	A
1A01	C
1A01	B
1A01	D
1A02	N
1A02	J
1A02	F
1A03	A
1A03	B
1A04	A
1A04	B
1A05	A
1A05	B
1A06	A
1A07	A
1A07	B
1A08	A
1A08	B
1A09	A
1A09	B
1A0A	A
1A0A	B
1A0B	A
1A0C	D
1A0C	A
1A0C	B
1A0C	C
1A0D	A
1A0D	C
1A0D	B
1A0D	D
1A0E	A
1A0E	D
1A0F	B
1A0F	A
1A0G	A
1A0G	B
1A0H	D
1A0H	E
1A0H	A
1A0H	B
1A0I	A
1A0J	B
1A0J	A
1A0J	D
1A0J	C
1A0K	A
1A0L	A
1A0L	C
1A0L	D
1A0L	B
1A0M	B
1A0M	A
1A0N	A
1A0N	B
1A0O	G
1A0O	A
1A0O	E
1A0O	B
1A0O	D
1A0O	F
1A0O	C
1A0O	H
1A0P	A
1A0Q	H
1A0Q	L
1A0R	P
1A0R	G
1A0R	B
1A0S	P
1A0S	R
1A0S	Q
1A0T	P
1A0T	Q
1A0T	R
1A0U	B
1A0U	C
1A0U	D
1A0U	A
1A0Z	B
1A0Z	A
1A0Z	D
1A0Z	C
1A11	A
1A12	A
1A12	C
1A12	B
1A13	A
1A14	H
1A14	N
1A14	L
1A15	A
1A15	B
1A16	A
1A17	A
1A18	A
1A19	B
1A19	A
1A1A	A
1A1A	B
1A1B	A
1A1B	B
1A1C	A
1A1C	B
1A1E	A
1A1E	B
1A1F	A
1A1G	A
1A1H	A
1A1I	A
1A1J	A
1A1K	A
1A1L	A
1A1M	B
1A1M	A
1A1N	B
1A1N	A
1A1O	B
1A1O	A
1A1P	A
1A1R	B
1A1R	C
1A1R	D
1A1R	A
1A1S	A
1A1T	A
1A1U	A
1A1U	C
1A1V	A
1A1W	A
1A1X	A
1A1Y	E
1A1Y	I
1A1Z	A
1A21	B
1A21	A
1A22	A
1A22	B
1A23	A
1A24	A
1A25	B
1A25	A
1A26	A
1A27	A
1A28	A
1A28	B
1A29	A
1A2A	A
1A2A	E
1A2A	B
1A2A	H
1A2A	C
1A2A	D
1A2A	F
1A2A	G
1A2B	A
1A2C	L
1A2C	H
1A2C	I
1A2D	A
1A2D	B
1A2F	A
1A2G	A
1A2I	A
1A2J	A
1A2K	B
1A2K	D
1A2K	A
1A2K	C
1A2K	E
1A2L	A
1A2L	B
1A2M	B
1A2M	A
1A2N	A
1A2O	A
1A2O	B
1A2P	C
1A2P	B
1A2P	A
1A2Q	A
1A2S	A
1A2T	A
1A2U	A
1A2V	A
1A2V	D
1A2V	E
1A2V	C
1A2V	B
1A2V	F
1A2W	A
1A2W	B
1A2X	B
1A2X	A
1A2Y	A
1A2Y	C
1A2Y	B
1A2Z	A
1A2Z	D
1A2Z	C
1A2Z	B
1A30	A
1A30	C
1A30	B
1A31	A
1A32	A
1A33	A
1A34	A
1A35	A
1A36	A
1A37	B
1A37	A
1A38	A
1A38	B
1A39	A
1A3A	D
1A3A	A
1A3A	C
1A3A	B
1A3B	H
1A3B	I
1A3B	L
1A3C	A
1A3D	A
1A3E	H
1A3E	L
1A3E	I
1A3F	B
1A3F	C
1A3F	A
1A3G	B
1A3G	C
1A3G	A
1A3H	A
1A3K	A
1A3L	H
1A3L	L
1A3N	D
1A3N	C
1A3N	A
1A3N	B
1A3O	B
1A3O	A
1A3O	C
1A3O	D
1A3P	A
1A3Q	B
1A3Q	A
1A3R	P
1A3R	L
1A3R	H
1A3S	A
1A3T	A
1A3U	A
1A3V	A
1A3W	A
1A3W	B
1A3X	A
1A3X	B
1A3Y	B
1A3Y	A
1A3Z	A
1A40	A
1A41	A
1A42	A
1A43	A
1A44	A
1A45	A
1A46	I
1A46	L
1A46	H
1A47	A
1A48	A
1A49	F
1A49	H
1A49	C
1A49	D
1A49	G
1A49	B
1A49	A
1A49	E
1A4A	A
1A4A	B
1A4B	A
1A4B	B
1A4C	A
1A4C	D
1A4C	B
1A4C	C
1A4E	A
1A4E	D
1A4E	B
1A4E	C
1A4F	A
1A4F	B
1A4G	A
1A4G	B
1A4H	A
1A4I	B
1A4I	A
1A4J	A
1A4J	L
1A4J	B
1A4J	H
1A4K	H
1A4K	A
1A4K	B
1A4K	L
1A4L	A
1A4L	C
1A4L	D
1A4L	B
1A4M	C
1A4M	A
1A4M	D
1A4M	B
1A4O	D
1A4O	C
1A4O	A
1A4O	B
1A4P	A
1A4P	B
1A4Q	A
1A4Q	B
1A4R	B
1A4R	A
1A4S	A
1A4S	C
1A4S	D
1A4S	B
1A4T	B
1A4U	A
1A4U	B
1A4V	A
1A4W	L
1A4W	H
1A4W	I
1A4X	B
1A4X	A
1A4Y	E
1A4Y	D
1A4Y	B
1A4Y	A
1A4Z	A
1A4Z	D
1A4Z	C
1A4Z	B
1A50	A
1A50	B
1A52	A
1A52	B
1A53	A
1A54	A
1A55	A
1A56	A
1A57	A
1A58	A
1A59	A
1A5A	A
1A5A	B
1A5B	B
1A5B	A
1A5C	B
1A5C	A
1A5D	A
1A5D	B
1A5E	A
1A5F	L
1A5F	H
1A5G	H
1A5G	L
1A5G	I
1A5H	B
1A5H	A
1A5H	D
1A5H	C
1A5I	A
1A5J	A
1A5K	C
1A5K	B
1A5K	A
1A5L	B
1A5L	A
1A5L	C
1A5M	B
1A5M	C
1A5M	A
1A5N	C
1A5N	A
1A5N	B
1A5O	A
1A5O	C
1A5O	B
1A5P	A
1A5Q	A
1A5R	A
1A5S	A
1A5S	B
1A5T	A
1A5U	E
1A5U	C
1A5U	A
1A5U	H
1A5U	B
1A5U	G
1A5U	F
1A5U	D
1A5V	A
1A5W	A
1A5X	A
1A5Y	A
1A5Z	A
1A61	H
1A61	L
1A61	I
1A62	A
1A63	A
1A64	A
1A64	B
1A65	A
1A66	A
1A67	A
1A68	A
1A69	C
1A69	A
1A69	B
1A6A	A
1A6A	C
1A6A	B
1A6B	B
1A6C	A
1A6D	B
1A6D	A
1A6E	A
1A6E	B
1A6F	A
1A6G	A
1A6I	A
1A6J	B
1A6J	A
1A6K	A
1A6L	A
1A6M	A
1A6N	A
1A6P	A
1A6P	B
1A6Q	A
1A6R	A
1A6S	A
1A6T	D
1A6T	C
1A6T	A
1A6T	B
1A6U	L
1A6U	H
1A6V	M
1A6V	H
1A6V	I
1A6V	L
1A6V	N
1A6V	J
1A6W	H
1A6W	L
1A6X	A
1A6Y	B
1A6Y	A
1A6Z	C
1A6Z	A
1A6Z	B
1A6Z	D
1A70	A
1A71	B
1A71	A
1A72	A
1A73	A
1A73	B
1A74	A
1A74	B
1A75	A
1A75	B
1A76	A
1A77	A
1A78	B
1A78	A
1A79	A
1A79	C
1A79	B
1A79	D
1A7A	B
1A7A	A
1A7B	D
1A7B	B
1A7B	A
1A7B	C
1A7C	C
1A7C	B
1A7C	A
1A7D	A
1A7E	A
1A7F	A
1A7F	B
1A7G	E
1A7H	B
1A7H	A
1A7I	A
1A7J	A
1A7K	B
1A7K	D
1A7K	C
1A7K	A
1A7L	C
1A7L	A
1A7L	B
1A7M	A
1A7N	H
1A7N	L
1A7O	H
1A7O	L
1A7P	H
1A7P	L
1A7Q	L
1A7Q	H
1A7R	H
1A7R	L
1A7S	A
1A7T	A
1A7T	B
1A7U	B
1A7U	A
1A7V	B
1A7V	A
1A7W	A
1A7X	B
1A7X	A
1A7Y	B
1A7Y	A
1A7Y	C
1A7Z	B
1A7Z	A
1A80	A
1A81	E
1A81	D
1A81	C
1A81	J
1A81	H
1A81	L
1A81	F
1A81	I
1A81	A
1A81	K
1A81	B
1A81	G
1A82	A
1A85	A
1A86	A
1A87	A
1A88	C
1A88	A
1A88	B
1A8A	A
1A8B	A
1A8C	A
1A8D	A
1A8E	A
1A8F	A
1A8G	A
1A8G	B
1A8H	A
1A8I	A
1A8J	H
1A8J	L
1A8K	B
1A8K	A
1A8K	D
1A8K	E
1A8L	A
1A8M	B
1A8M	C
1A8M	A
1A8O	A
1A8P	A
1A8Q	A
1A8R	L
1A8R	G
1A8R	K
1A8R	M
1A8R	E
1A8R	O
1A8R	F
1A8R	J
1A8R	D
1A8R	N
1A8R	I
1A8R	H
1A8R	B
1A8R	A
1A8R	C
1A8S	A
1A8T	B
1A8T	A
1A8U	A
1A8U	B
1A8V	B
1A8V	A
1A8Y	A
1A8Z	A
1A90	A
1A91	A
1A92	D
1A92	C
1A92	B
1A92	A
1A93	A
1A93	B
1A94	E
1A94	A
1A94	D
1A94	B
1A95	B
1A95	D
1A95	C
1A95	A
1A96	B
1A96	A
1A96	C
1A96	D
1A97	B
1A97	D
1A97	C
1A97	A
1A98	B
1A98	A
1A99	A
1A99	D
1A99	B
1A99	C
1A9B	D
1A9B	A
1A9B	E
1A9B	B
1A9C	O
1A9C	D
1A9C	J
1A9C	B
1A9C	L
1A9C	C
1A9C	G
1A9C	K
1A9C	E
1A9C	N
1A9C	A
1A9C	I
1A9C	F
1A9C	H
1A9C	M
1A9E	B
1A9E	C
1A9E	A
1A9M	A
1A9M	B
1A9N	B
1A9N	D
1A9N	C
1A9N	A
1A9O	A
1A9P	A
1A9Q	A
1A9R	A
1A9S	A
1A9T	A
1A9U	A
1A9V	A
1A9W	E
1A9W	C
1A9W	A
1A9W	F
1A9X	A
1A9X	G
1A9X	B
1A9X	F
1A9X	C
1A9X	H
1A9X	D
1A9X	E
1A9Y	A
1A9Z	A
1AA0	A
1AA1	B
1AA1	F
1AA1	I
1AA1	C
1AA1	H
1AA1	L
1AA1	S
1AA1	E
1AA2	A
1AA3	A
1AA4	A
1AA5	B
1AA5	A
1AA6	A
1AA7	A
1AA7	B
1AA9	A
1AAB	A
1AAC	A
1AAF	A
1AAJ	A
1AAL	A
1AAL	B
1AAM	A
1AAN	A
1AAP	B
1AAP	A
1AAQ	B
1AAQ	A
1AAR	B
1AAR	A
1AAW	A
1AAX	A
1AAY	A
1AAZ	A
1AAZ	B
1AB0	A
1AB1	A
1AB2	A
1AB3	A
1AB4	A
1AB5	B
1AB5	A
1AB6	A
1AB6	B
1AB7	A
1AB8	A
1AB8	B
1AB9	D
1AB9	A
1AB9	B
1AB9	C
1ABA	A
1ABB	B
1ABB	C
1ABB	A
1ABB	D
1ABE	A
1ABF	A
1ABI	L
1ABI	H
1ABI	I
1ABJ	L
1ABJ	H
1ABO	B
1ABO	C
1ABO	A
1ABO	D
1ABQ	A
1ABR	A
1ABR	B
1ABS	A
1ABT	A
1ABT	B
1ABV	A
1ABW	A
1ABW	D
1ABW	B
1ABY	B
1ABY	A
1ABY	D
1ABZ	A
1AC0	A
1AC1	A
1AC1	B
1AC4	A
1AC5	A
1AC6	B
1AC6	A
1AC8	A
1ACA	A
1ACB	I
1ACB	E
1ACC	A
1ACD	A
1ACF	A
1ACI	A
1ACJ	A
1ACL	A
1ACM	B
1ACM	D
1ACM	A
1ACM	C
1ACO	A
1ACP	A
1ACV	B
1ACV	A
1ACW	A
1ACX	A
1ACY	P
1ACY	L
1ACY	H
1ACZ	A
1AD0	D
1AD0	B
1AD0	A
1AD0	C
1AD1	B
1AD1	A
1AD2	A
1AD3	A
1AD3	B
1AD4	B
1AD4	A
1AD5	A
1AD5	B
1AD6	A
1AD7	A
1AD8	I
1AD8	H
1AD8	L
1AD9	H
1AD9	B
1AD9	L
1AD9	A
1ADB	B
1ADB	A
1ADC	A
1ADC	B
1ADD	A
1ADE	B
1ADE	A
1ADF	A
1ADG	A
1ADI	B
1ADI	A
1ADJ	D
1ADJ	B
1ADJ	A
1ADJ	C
1ADL	A
1ADN	A
1ADO	A
1ADO	C
1ADO	D
1ADO	B
1ADQ	L
1ADQ	A
1ADQ	H
1ADR	A
1ADS	A
1ADT	A
1ADU	A
1ADU	B
1ADV	A
1ADV	B
1ADW	B
1ADW	A
1ADX	A
1ADY	D
1ADY	C
1ADY	B
1ADY	A
1ADZ	A
1AE1	A
1AE1	B
1AE2	A
1AE3	A
1AE5	A
1AE6	L
1AE6	H
1AE7	A
1AE8	H
1AE8	L
1AE8	I
1AE9	A
1AE9	B
1AEB	A
1AEC	A
1AED	A
1AEE	A
1AEF	A
1AEG	A
1AEH	A
1AEI	C
1AEI	F
1AEI	A
1AEI	B
1AEI	D
1AEI	E
1AEJ	A
1AEK	A
1AEL	A
1AEM	A
1AEN	A
1AEO	A
1AEP	A
1AEQ	A
1AER	A
1AER	B
1AES	A
1AET	A
1AEU	A
1AEV	A
1AEW	A
1AEX	A
1AEY	A
1AF0	A
1AF2	A
1AF3	A
1AF4	A
1AF5	A
1AF6	B
1AF6	A
1AF6	C
1AF7	A
1AF8	A
1AF9	A
1AFA	1
1AFA	2
1AFA	3
1AFB	3
1AFB	1
1AFB	2
1AFC	D
1AFC	B
1AFC	H
1AFC	C
1AFC	F
1AFC	A
1AFC	E
1AFC	G
1AFD	1
1AFD	3
1AFD	2
1AFE	H
1AFE	I
1AFE	L
1AFH	A
1AFI	A
1AFJ	A
1AFK	B
1AFK	A
1AFL	A
1AFL	B
1AFO	B
1AFO	A
1AFP	A
1AFQ	A
1AFQ	C
1AFQ	B
1AFR	B
1AFR	D
1AFR	E
1AFR	C
1AFR	F
1AFR	A
1AFS	B
1AFS	A
1AFT	A
1AFU	A
1AFU	B
1AFV	H
1AFV	A
1AFV	K
1AFV	L
1AFV	M
1AFV	B
1AFW	A
1AFW	B
1AG0	B
1AG0	A
1AG1	T
1AG1	O
1AG2	A
1AG4	A
1AG6	A
1AG7	A
1AG8	B
1AG8	D
1AG8	A
1AG8	C
1AG9	A
1AG9	B
1AGB	A
1AGB	B
1AGC	A
1AGC	B
1AGD	A
1AGD	B
1AGE	B
1AGE	A
1AGF	B
1AGF	A
1AGG	A
1AGI	A
1AGJ	A
1AGJ	B
1AGM	A
1AGN	B
1AGN	A
1AGN	C
1AGN	D
1AGP	A
1AGQ	B
1AGQ	C
1AGQ	A
1AGQ	D
1AGR	A
1AGR	E
1AGR	D
1AGR	H
1AGT	A
1AGW	A
1AGW	B
1AGX	A
1AGY	A
1AH0	A
1AH1	A
1AH2	A
1AH3	A
1AH4	A
1AH5	A
1AH6	A
1AH7	A
1AH8	B
1AH8	A
1AH9	A
1AHA	A
1AHB	A
1AHC	A
1AHD	P
1AHE	B
1AHE	A
1AHF	A
1AHF	B
1AHG	A
1AHG	B
1AHH	A
1AHH	B
1AHI	B
1AHI	A
1AHJ	D
1AHJ	A
1AHJ	G
1AHJ	E
1AHJ	F
1AHJ	H
1AHJ	C
1AHJ	B
1AHK	A
1AHL	A
1AHM	A
1AHN	A
1AHO	A
1AHP	A
1AHP	B
1AHQ	A
1AHR	A
1AHS	A
1AHS	C
1AHS	B
1AHT	L
1AHT	H
1AHT	I
1AHU	B
1AHU	A
1AHV	B
1AHV	A
1AHW	D
1AHW	F
1AHW	E
1AHW	A
1AHW	B
1AHW	C
1AHX	A
1AHX	B
1AHY	B
1AHY	A
1AHZ	A
1AHZ	B
1AI0	D
1AI0	H
1AI0	A
1AI0	G
1AI0	F
1AI0	J
1AI0	I
1AI0	B
1AI0	L
1AI0	C
1AI0	E
1AI0	K
1AI1	L
1AI1	H
1AI1	P
1AI2	A
1AI3	A
1AI4	A
1AI4	B
1AI5	B
1AI5	A
1AI6	B
1AI6	A
1AI7	A
1AI7	B
1AI8	I
1AI8	L
1AI8	H
1AI9	B
1AI9	A
1AIA	B
1AIA	A
1AIB	A
1AIB	B
1AIC	B
1AIC	A
1AID	B
1AID	A
1AIE	A
1AIF	B
1AIF	H
1AIF	A
1AIF	L
1AIG	O
1AIG	P
1AIG	N
1AIG	L
1AIG	H
1AIG	M
1AIH	D
1AIH	A
1AIH	C
1AIH	B
1AII	A
1AIJ	L
1AIJ	S
1AIJ	T
1AIJ	H
1AIJ	M
1AIJ	R
1AIK	N
1AIK	C
1AIL	A
1AIM	A
1AIP	H
1AIP	D
1AIP	C
1AIP	E
1AIP	G
1AIP	B
1AIP	F
1AIP	A
1AIQ	B
1AIQ	A
1AIR	A
1AIS	A
1AIS	B
1AIU	A
1AIV	A
1AIW	A
1AIX	L
1AIX	I
1AIX	H
1AIY	C
1AIY	J
1AIY	L
1AIY	K
1AIY	H
1AIY	D
1AIY	E
1AIY	F
1AIY	I
1AIY	A
1AIY	B
1AIY	G
1AIZ	B
1AIZ	A
1AJ0	A
1AJ1	A
1AJ2	A
1AJ3	A
1AJ4	A
1AJ5	B
1AJ5	A
1AJ6	A
1AJ7	L
1AJ7	H
1AJ8	A
1AJ8	B
1AJ9	A
1AJ9	B
1AJA	B
1AJA	A
1AJB	B
1AJB	A
1AJC	B
1AJC	A
1AJD	A
1AJD	B
1AJE	A
1AJG	A
1AJH	A
1AJJ	A
1AJK	A
1AJK	B
1AJM	A
1AJN	A
1AJN	B
1AJO	A
1AJO	B
1AJP	A
1AJP	B
1AJQ	A
1AJQ	B
1AJR	B
1AJR	A
1AJS	A
1AJS	B
1AJV	B
1AJV	A
1AJW	A
1AJX	A
1AJX	B
1AJY	A
1AJY	B
1AJZ	A
1AK0	A
1AK1	A
1AK2	A
1AK4	D
1AK4	A
1AK4	B
1AK4	C
1AK5	A
1AK6	A
1AK7	A
1AK8	A
1AK9	A
1AKA	B
1AKA	A
1AKB	A
1AKC	A
1AKD	A
1AKE	A
1AKE	B
1AKG	A
1AKH	A
1AKH	B
1AKI	A
1AKJ	A
1AKJ	B
1AKJ	E
1AKJ	C
1AKJ	D
1AKK	A
1AKL	A
1AKM	B
1AKM	C
1AKM	A
1AKN	A
1AKO	A
1AKP	A
1AKQ	A
1AKR	A
1AKS	A
1AKS	B
1AKT	A
1AKU	A
1AKV	A
1AKW	A
1AKY	A
1AKZ	A
1AL0	2
1AL0	1
1AL0	F
1AL0	B
1AL0	G
1AL0	3
1AL0	4
1AL1	A
1AL2	3
1AL2	4
1AL2	1
1AL2	2
1AL2	0
1AL3	A
1AL4	B
1AL4	A
1AL6	A
1AL7	A
1AL8	A
1ALA	A
1ALB	A
1ALC	A
1ALD	A
1ALE	A
1ALF	A
1ALG	A
1ALH	B
1ALH	A
1ALI	A
1ALI	B
1ALJ	B
1ALJ	A
1ALK	A
1ALK	B
1ALL	A
1ALL	B
1ALN	A
1ALQ	A
1ALU	A
1ALV	A
1ALV	B
1ALW	A
1ALW	B
1ALX	B
1ALX	A
1ALY	A
1ALZ	B
1AM1	A
1AM2	A
1AM4	E
1AM4	C
1AM4	A
1AM4	D
1AM4	B
1AM4	F
1AM5	A
1AM6	A
1AM7	A
1AM7	C
1AM7	B
1AM9	C
1AM9	A
1AM9	D
1AM9	B
1AMA	A
1AMB	A
1AMC	A
1AME	A
1AMF	A
1AMH	A
1AMH	B
1AMI	A
1AMJ	A
1AMK	A
1AML	A
1AMM	A
1AMN	A
1AMO	B
1AMO	A
1AMP	A
1AMQ	A
1AMR	A
1AMS	A
1AMT	A
1AMT	C
1AMT	B
1AMU	A
1AMU	B
1AMW	A
1AMX	A
1AMY	A
1AMZ	A
1AN0	B
1AN0	A
1AN1	I
1AN1	E
1AN2	A
1AN4	A
1AN4	B
1AN5	B
1AN5	A
1AN7	A
1AN7	B
1AN8	A
1AN9	A
1AN9	B
1ANB	A
1ANC	A
1AND	A
1ANE	A
1ANF	A
1ANG	A
1ANI	B
1ANI	A
1ANJ	B
1ANJ	A
1ANK	B
1ANK	A
1ANN	A
1ANS	A
1ANT	L
1ANT	I
1ANU	A
1ANV	A
1ANW	A
1ANW	B
1ANX	B
1ANX	C
1ANX	A
1AO0	B
1AO0	A
1AO0	D
1AO0	C
1AO3	A
1AO3	B
1AO5	B
1AO5	A
1AO6	A
1AO6	B
1AO7	C
1AO7	D
1AO7	B
1AO7	E
1AO7	A
1AO8	A
1AOA	A
1AOB	A
1AOC	A
1AOC	B
1AOD	A
1AOE	A
1AOE	B
1AOF	A
1AOF	B
1AOG	B
1AOG	A
1AOH	A
1AOH	B
1AOI	H
1AOI	G
1AOI	E
1AOI	F
1AOI	C
1AOI	D
1AOI	B
1AOI	A
1AOJ	B
1AOJ	A
1AOK	B
1AOK	A
1AOL	A
1AOM	A
1AOM	B
1AON	U
1AON	E
1AON	T
1AON	H
1AON	G
1AON	L
1AON	K
1AON	F
1AON	O
1AON	I
1AON	Q
1AON	J
1AON	N
1AON	M
1AON	B
1AON	A
1AON	C
1AON	P
1AON	S
1AON	D
1AON	R
1AOO	A
1AOP	A
1AOQ	B
1AOQ	A
1AOR	A
1AOR	B
1AOS	B
1AOS	A
1AOT	F
1AOT	P
1AOU	P
1AOU	F
1AOV	A
1AOW	A
1AOX	A
1AOX	B
1AOY	A
1AOZ	B
1AOZ	A
1AP0	A
1AP2	D
1AP2	C
1AP2	A
1AP2	B
1AP4	A
1AP5	B
1AP5	A
1AP6	A
1AP6	B
1AP7	A
1AP8	A
1AP9	A
1APA	A
1APB	A
1APC	A
1APF	A
1APG	A
1APH	B
1APH	A
1APJ	A
1APL	D
1APL	C
1APM	E
1APM	I
1APN	A
1APN	B
1APO	A
1APQ	A
1APS	A
1APT	E
1APT	I
1APU	E
1APU	I
1APV	E
1APV	I
1APW	I
1APW	E
1APX	A
1APX	C
1APX	B
1APX	D
1APY	C
1APY	D
1APY	A
1APY	B
1APZ	B
1APZ	C
1APZ	D
1APZ	A
1AQ0	A
1AQ0	B
1AQ1	A
1AQ2	A
1AQ3	C
1AQ3	A
1AQ3	B
1AQ4	C
1AQ4	A
1AQ4	B
1AQ5	B
1AQ5	C
1AQ5	A
1AQ6	A
1AQ6	B
1AQ7	A
1AQ8	B
1AQ8	A
1AQ8	C
1AQA	A
1AQB	A
1AQC	B
1AQC	D
1AQC	C
1AQC	A
1AQD	K
1AQD	D
1AQD	H
1AQD	L
1AQD	B
1AQD	J
1AQD	F
1AQD	C
1AQD	A
1AQD	E
1AQD	G
1AQD	I
1AQE	A
1AQF	D
1AQF	F
1AQF	H
1AQF	E
1AQF	C
1AQF	A
1AQF	G
1AQF	B
1AQG	A
1AQH	A
1AQI	B
1AQI	A
1AQJ	B
1AQJ	A
1AQK	H
1AQK	L
1AQL	B
1AQL	A
1AQM	A
1AQN	A
1AQP	A
1AQQ	A
1AQR	A
1AQS	A
1AQT	A
1AQU	A
1AQU	B
1AQV	A
1AQV	B
1AQW	A
1AQW	B
1AQW	C
1AQW	D
1AQX	C
1AQX	A
1AQX	B
1AQX	D
1AQY	A
1AQY	B
1AQZ	A
1AQZ	B
1AR0	A
1AR0	B
1AR1	C
1AR1	D
1AR1	B
1AR1	A
1AR2	A
1AR4	B
1AR4	A
1AR5	B
1AR5	A
1AR6	1
1AR6	3
1AR6	2
1AR6	4
1AR6	0
1AR7	3
1AR7	4
1AR7	1
1AR7	0
1AR7	2
1AR8	0
1AR8	2
1AR8	3
1AR8	1
1AR8	4
1AR9	3
1AR9	2
1AR9	1
1AR9	0
1AR9	4
1ARB	A
1ARC	A
1ARD	A
1ARE	A
1ARF	A
1ARG	B
1ARG	A
1ARH	B
1ARH	A
1ARI	A
1ARI	B
1ARK	A
1ARL	A
1ARM	A
1ARO	L
1ARO	P
1ARP	A
1ARQ	A
1ARQ	B
1ARR	B
1ARR	A
1ARS	A
1ART	A
1ARU	A
1ARV	A
1ARW	A
1ARX	A
1ARY	A
1ARZ	A
1ARZ	C
1ARZ	D
1ARZ	B
1AS0	A
1AS2	A
1AS3	A
1AS4	B
1AS4	A
1AS5	A
1AS6	B
1AS6	C
1AS6	A
1AS7	A
1AS7	B
1AS7	C
1AS8	B
1AS8	A
1AS8	C
1ASA	A
1ASB	A
1ASC	A
1ASD	A
1ASE	A
1ASF	A
1ASG	A
1ASH	A
1ASJ	2
1ASJ	3
1ASJ	1
1ASJ	4
1ASJ	0
1ASK	B
1ASK	A
1ASL	B
1ASL	A
1ASM	B
1ASM	A
1ASN	A
1ASN	B
1ASO	B
1ASO	A
1ASP	B
1ASP	A
1ASQ	A
1ASQ	B
1ASS	A
1AST	A
1ASU	A
1ASV	A
1ASW	A
1ASX	A
1ASY	B
1ASY	A
1ASZ	A
1ASZ	B
1AT0	A
1AT1	A
1AT1	D
1AT1	C
1AT1	B
1AT3	A
1AT3	B
1AT5	A
1AT6	A
1AT9	A
1ATA	A
1ATB	A
1ATD	A
1ATE	A
1ATG	A
1ATH	A
1ATH	B
1ATI	A
1ATI	D
1ATI	C
1ATI	B
1ATJ	C
1ATJ	F
1ATJ	E
1ATJ	B
1ATJ	A
1ATJ	D
1ATK	A
1ATL	B
1ATL	A
1ATN	A
1ATN	D
1ATP	E
1ATP	I
1ATR	A
1ATS	A
1ATT	B
1ATT	A
1ATU	A
1ATX	A
1ATY	A
1ATZ	A
1ATZ	B
1AU0	A
1AU1	A
1AU1	B
1AU2	A
1AU3	A
1AU4	A
1AU7	B
1AU7	A
1AU8	A
1AU9	A
1AUA	A
1AUC	A
1AUD	A
1AUE	A
1AUE	B
1AUG	D
1AUG	A
1AUG	C
1AUG	B
1AUI	A
1AUI	B
1AUJ	A
1AUK	A
1AUM	A
1AUN	A
1AUO	A
1AUO	B
1AUP	A
1AUQ	A
1AUR	A
1AUR	B
1AUS	M
1AUS	N
1AUS	S
1AUS	O
1AUS	L
1AUS	T
1AUS	V
1AUS	U
1AUT	L
1AUT	C
1AUU	A
1AUU	B
1AUV	A
1AUV	B
1AUW	B
1AUW	C
1AUW	D
1AUW	A
1AUX	A
1AUX	B
1AUY	A
1AUY	B
1AUY	C
1AUZ	A
[truncated: 442,520 more rows]
